# Supplementary material for: Exploring the Impact of Various Wooden Barrels on the Aromatic Profile of Aceto Balsamico Tradizionale di Modena by Means of Principal Component Analysis
Source: Molecules. 2024 Jun 4;29(11):2647. doi: 10.3390/molecules29112647 (PMC11173617; doi:10.3390/molecules29112647)
Supplement: Supplementary file 1 [file molecules-29-02647-s001.zip]

Archive with 1 entries (1 files):
- molecules-3011613-SI.pdf
